# Supplementary material for: Sea-Cucumber-like Microstructure Polyoxometalate/TiO2 Nanocomposite Electrode for High-Performance Electrochromic Energy Storage Devices
Source: Molecules. 2023 Mar 14;28(6):2634. doi: 10.3390/molecules28062634 (PMC10058481; doi:10.3390/molecules28062634)
Supplement: Supplementary file 1 [file molecules-28-02634-s001.zip]

Archive with 1 entries (1 files):
- molecules-2265472-supplementary.pdf
